# Supplementary material for: Optimizing Dose Conversion from IR-Tac to LCP-Tac Formulations in Renal Transplant Recipients: A Population Pharmacokinetic Modeling Study
Source: Pharmaceutics. 2025 Sep 12;17(9):1185. doi: 10.3390/pharmaceutics17091185 (PMC12473248; doi:10.3390/pharmaceutics17091185)
Supplement: Supplementary file 1 [file pharmaceutics-17-01185-s001.zip › Table S1.xlsx]

## Sheet: Cover
Article title :	Optimizing Dose Conversion From IR-Tac to LCP-Tac Formulations in Renal Transplant Patients: A Population Pharmacokinetic Modeling Study
Journal name:	Pharmaceutics
AUTHORS:	Zeyar Mohammed Ali 1,2, Beatriz Fernández-Alarcón 1,2, Pere Fontova 1, Anna Vidal-Alabró 1, Raul Rigo-Bonnin3, Edoardo Melilli 1, Nuria Montero1, Anna Manonelles 1, Ana Coloma 1, Josep M Grinyó 4, Josep M Cruzado 1, Helena Colom *2 and Nuria Lloberas *1.
AFFILIATIONS:	1 Nephrology Department, Hospital Universitari de Bellvitge-IDIBELL, Barcelona, Spain.
	2 Biopharmaceutics and Pharmacokinetics Unit, Department of Pharmacy and Pharmaceutical Technology and Physical Chemistry, School of Pharmacy, University of Barcelona, Barcelona, Spain.
	3 Biochemistry Department, Hospital Universitari de Bellvitge-IDIBELL, Barcelona, Spain.
	4 Department of Clinical Sciences, Medicine Unit, University of Barcelona, Spain.
Corresponding author	Helena Colom, PharmD PhD E-mail: helena.colom@ub.edu
	Nuria Lloberas, PharmD PhD E-mail: nlloberas@ub.edu

## Sheet: Table
Table S1: Simulated values for IR-Tac and LCP-Tac at steady-state after IR-Tac doses from 0.5 to 10 mg in steps of 0.5 mg and conversion rates from IR_Tac to LCP-Tac from 0.5 to 1, in steps of 0.1. The results are reported in the geometric means (90% confidence intervals) . HM = CYP3A5*1 expressers ,PM = CYP3A5*1 non-expresser, Ctrough = Trough concentration, AUC= Area under the curve
Dose Group	Metaboliser	PK Parameters	IR-Tac0-12	IR-Tac12-24	IR-Tac0-24	LCP-Tac_0.5	LCP-Tac_0.6	LCP-Tac_0.7	LCP-Tac_0.8	LCP-Tac_1
0.5mg	HM	AUC	9.53 (9.4-9.66)	8.18 (8.06-8.31)	17.78 (17.54-18.03)	15.22 (14.99-15.45)	18.19 (17.92-18.47)	21.16 (20.85-21.47)	23.99 (23.63-24.35)	29.86 (29.42-30.31)
		Ctrough	-	-	0.54 (0.53-0.55)	0.48 (0.47-0.49)	0.58 (0.56-0.59)	0.67 (0.65-0.68)	0.76 (0.74-0.77)	0.94 (0.92-0.96)
	PM	AUC	16.44 (16.22-16.66)	14.04 (13.83-14.27)	30.59 (30.17-31.02)	21.76 (21.43-22.09)	25.6 (25.24-25.98)	30.76 (30.32-31.21)	34.63 (34.11-35.16)	43.56 (42.94-44.18)
		Ctrough	-	-	0.91 (0.9-0.93)	0.69 (0.67-0.7)	0.81 (0.8-0.83)	0.98 (0.96-0.99)	1.09 (1.07-1.11)	1.37 (1.34-1.39)
1 mg	HM	AUC	18.93 (18.67-19.18)	16.18 (15.91-16.45)	35.25 (34.76-35.75)	30.45 (29.99-30.91)	35.99 (35.48-36.51)	42.13 (41.48-42.8)	47.92 (47.24-48.61)	60.24 (59.39-61.11)
		Ctrough	-	-	1.06 (1.04-1.08)	0.96 (0.94-0.98)	1.14 (1.12-1.16)	1.32 (1.3-1.35)	1.52 (1.49-1.55)	1.9 (1.86-1.93)
	PM	AUC	33 (32.57-33.44)	28.09 (27.65-28.53)	61.33 (60.5-62.17)	43.75 (43.09-44.41)	52.73 (51.95-53.52)	60.61 (59.72-61.52)	70.11 (69.07-71.16)	89.09 (87.86-90.34)
		Ctrough	-	-	1.84 (1.81-1.88)	1.38 (1.35-1.41)	1.67 (1.64-1.7)	1.92 (1.88-1.95)	2.2 (2.16-2.25)	2.81 (2.76-2.86)
1.5 mg	HM	AUC	28.58 (28.21-28.97)	24.55 (24.17-24.94)	53.35 (52.62-54.08)	45.65 (44.97-46.34)	54.57 (53.75-55.4)	63.48 (62.54-64.42)	71.97 (70.9-73.06)	89.58 (88.26-90.92)
		Ctrough	-	-	1.61 (1.58-1.64)	1.44 (1.42-1.47)	1.73 (1.69-1.76)	2 (1.96-2.04)	2.27 (2.23-2.32)	2.82 (2.77-2.87)
	PM	AUC	49.31 (48.65-49.99)	42.13 (41.48-42.8)	91.77 (90.5-93.05)	65.28 (64.29-66.28)	76.81 (75.71-77.94)	92.28 (90.97-93.62)	103.9 (102.34-105.49)	130.68 (128.83-132.55)
		Ctrough	-	-	2.74 (2.69-2.8)	2.06 (2.02-2.1)	2.43 (2.39-2.48)	2.93 (2.87-2.98)	3.26 (3.2-3.33)	4.1 (4.03-4.18)
2 mg	HM	AUC	38.11 (37.61-38.62)	32.73 (32.22-33.25)	71.13 (70.17-72.11)	60.87 (59.96-61.79)	72.76 (71.67-73.87)	84.63 (83.39-85.9)	95.96 (94.53-97.41)	119.44 (117.68-121.22)
		Ctrough	-	-	2.15 (2.11-2.19)	1.93 (1.89-1.96)	2.3 (2.26-2.35)	2.67 (2.62-2.72)	3.03 (2.97-3.09)	3.76 (3.69-3.83)
	PM	AUC	65.75 (64.86-66.65)	56.18 (55.3-57.07)	122.36 (120.67-124.07)	87.04 (85.72-88.38)	102.42 (100.94-103.92)	123.05 (121.29-124.82)	138.54 (136.46-140.65)	174.24 (171.78-176.74)
		Ctrough	-	-	3.66 (3.58-3.73)	2.75 (2.69-2.8)	3.24 (3.18-3.3)	3.9 (3.83-3.97)	4.35 (4.27-4.43)	5.47 (5.37-5.57)
2.5 mg	HM	AUC	47.64 (47.01-48.28)	40.91 (40.28-41.56)	88.91 (87.71-90.13)	76.08 (74.95-77.23)	90.95 (89.59-92.33)	105.79 (104.24-107.37)	119.95 (118.16-121.76)	149.3 (147.1-151.53)
		Ctrough	-	-	2.69 (2.64-2.74)	2.41 (2.36-2.45)	2.88 (2.82-2.93)	3.34 (3.27-3.4)	3.79 (3.72-3.86)	4.7 (4.61-4.79)
	PM	AUC	82.19 (81.08-83.31)	70.22 (69.13-71.34)	152.95 (150.84-155.09)	108.8 (107.15-110.47)	128.02 (126.18-129.9)	153.81 (151.62-156.03)	173.17 (170.57-175.81)	217.8 (214.72-220.92)
		Ctrough	-	-	4.57 (4.48-4.66)	3.43 (3.37-3.5)	4.05 (3.98-4.13)	4.88 (4.79-4.97)	5.44 (5.34-5.54)	6.83 (6.71-6.96)
3 mg	HM	AUC	56.78 (56.02-57.55)	48.53 (47.74-49.34)	105.76 (104.29-107.26)	91.34 (89.96-92.73)	107.98 (106.45-109.53)	126.4 (124.44-128.39)	143.77 (141.73-145.83)	180.73 (178.16-183.33)
		Ctrough	-	-	3.19 (3.13-3.25)	2.88 (2.82-2.94)	3.41 (3.35-3.47)	3.96 (3.89-4.04)	4.55 (4.47-4.64)	5.69 (5.59-5.8)
	PM	AUC	99.01 (97.72-100.32)	84.26 (82.94-85.6)	183.98 (181.5-186.5)	131.24 (129.28-133.24)	158.18 (155.84-160.55)	181.84 (179.16-184.57)	210.32 (207.2-213.49)	267.27 (263.58-271.01)
		Ctrough	-	-	5.52 (5.42-5.63)	4.14 (4.06-4.22)	5 (4.91-5.1)	5.75 (5.64-5.86)	6.61 (6.48-6.74)	8.44 (8.29-8.59)
3.5 mg	HM	AUC	66.7 (65.82-67.59)	57.28 (56.39-58.18)	124.48 (122.79-126.19)	106.52 (104.93-108.13)	127.33 (125.42-129.27)	148.11 (145.93-150.32)	167.92 (165.42-170.46)	209.02 (205.95-212.14)
		Ctrough	-	-	3.76 (3.69-3.83)	3.37 (3.31-3.44)	4.03 (3.95-4.1)	4.67 (4.58-4.76)	5.31 (5.21-5.41)	6.58 (6.45-6.71)
	PM	AUC	115.06 (113.51-116.63)	98.31 (96.78-99.87)	214.13 (211.17-217.13)	152.32 (150.02-154.66)	179.23 (176.65-181.85)	215.33 (212.27-218.44)	242.44 (238.8-246.14)	304.92 (300.61-309.29)
		Ctrough	-	-	6.4 (6.27-6.52)	4.81 (4.72-4.9)	5.67 (5.57-5.78)	6.83 (6.7-6.95)	7.61 (7.47-7.76)	9.57 (9.39-9.75)
4 mg	HM	AUC	76.22 (75.22-77.24)	65.46 (64.44-66.5)	142.26 (140.33-144.21)	121.73 (119.92-123.57)	145.52 (143.34-147.73)	169.27 (166.78-171.79)	191.91 (189.05-194.81)	238.88 (235.37-242.45)
		Ctrough	-	-	4.3 (4.22-4.38)	3.85 (3.78-3.93)	4.6 (4.51-4.69)	5.34 (5.24-5.44)	6.07 (5.95-6.18)	7.52 (7.38-7.67)
	PM	AUC	131.5 (129.73-133.3)	112.36 (110.6-114.14)	244.72 (241.34-248.15)	174.08 (171.45-176.75)	204.84 (201.88-207.83)	246.09 (242.59-249.64)	277.07 (272.91-281.3)	348.48 (343.56-353.48)
		Ctrough	-	-	7.31 (7.17-7.45)	5.49 (5.39-5.6)	6.48 (6.36-6.6)	7.8 (7.66-7.94)	8.7 (8.54-8.87)	10.93 (10.73-11.14)
4.5 mg	HM	AUC	85.75 (84.62-86.9)	73.65 (72.5-74.81)	160.04 (157.87-162.24)	136.95 (134.91-139.02)	163.71 (161.25-166.2)	190.43 (187.63-193.27)	215.9 (212.69-219.17)	268.74 (264.79-272.75)
		Ctrough	-	-	4.84 (4.74-4.93)	4.33 (4.25-4.42)	5.18 (5.08-5.28)	6.01 (5.89-6.12)	6.82 (6.69-6.96)	8.46 (8.3-8.62)
	PM	AUC	147.94 (145.95-149.96)	126.4 (124.43-128.41)	275.31 (271.51-279.17)	195.84 (192.88-198.85)	230.44 (227.12-233.81)	276.85 (272.91-280.85)	311.71 (307.02-316.46)	392.04 (386.5-397.66)
		Ctrough	-	-	8.22 (8.07-8.39)	6.18 (6.06-6.3)	7.29 (7.16-7.43)	8.78 (8.62-8.94)	9.79 (9.6-9.98)	12.3 (12.08-12.53)
5 mg	HM	AUC	95.28 (94.02-96.55)	81.83 (80.56-83.12)	177.82 (175.42-180.27)	152.17 (149.9-154.47)	181.9 (179.17-184.67)	211.59 (208.48-214.74)	239.89 (236.32-243.52)	298.6 (294.21-303.06)
		Ctrough	-	-	5.37 (5.27-5.48)	4.82 (4.72-4.91)	5.75 (5.64-5.86)	6.67 (6.55-6.8)	7.58 (7.44-7.73)	9.4 (9.22-9.58)
	PM	AUC	164.38 (162.16-166.62)	140.45 (138.25-142.68)	305.9 (301.68-310.18)	217.6 (214.31-220.94)	256.04 (252.35-259.79)	307.61 (303.24-312.06)	346.34 (341.14-351.62)	435.6 (429.45-441.85)
		Ctrough	-	-	9.14 (8.96-9.32)	6.87 (6.74-7)	8.1 (7.96-8.25)	9.75 (9.58-9.93)	10.88 (10.67-11.09)	13.67 (13.42-13.92)
5.5 mg	HM	AUC	104.81 (103.42-106.21)	90.01 (88.61-91.43)	195.61 (192.96-198.29)	167.38 (164.89-169.91)	200.09 (197.09-203.13)	232.74 (229.32-236.22)	263.88 (259.95-267.87)	328.46 (323.63-333.36)
		Ctrough	-	-	5.91 (5.8-6.02)	5.3 (5.2-5.4)	6.33 (6.2-6.45)	7.34 (7.2-7.48)	8.34 (8.18-8.5)	10.34 (10.14-10.54)
	PM	AUC	180.81 (178.38-183.28)	154.49 (152.08-156.95)	336.49 (331.85-341.2)	239.36 (235.74-243.04)	281.65 (277.59-285.77)	338.38 (333.56-343.26)	380.98 (375.25-386.79)	479.16 (472.39-486.03)
		Ctrough	-	-	10.05 (9.86-10.25)	7.55 (7.41-7.7)	8.91 (8.75-9.08)	10.73 (10.53-10.92)	11.97 (11.74-12.2)	15.03 (14.76-15.32)
6 mg	HM	AUC	114.34 (112.83-115.86)	98.19 (96.67-99.75)	213.39 (210.5-216.32)	182.6 (179.88-185.36)	218.28 (215.01-221.6)	253.9 (250.17-257.69)	287.87 (283.58-292.22)	358.32 (353.05-363.67)
		Ctrough	-	-	6.45 (6.33-6.57)	5.78 (5.67-5.89)	6.9 (6.77-7.04)	8.01 (7.85-8.16)	9.1 (8.92-9.27)	11.28 (11.07-11.5)
	PM	AUC	197.25 (194.59-199.94)	168.54 (165.9-171.21)	367.08 (362.01-372.22)	261.12 (257.17-265.13)	307.25 (302.82-311.75)	369.14 (363.88-374.47)	415.61 (409.37-421.95)	522.73 (515.34-530.22)
		Ctrough	-	-	10.97 (10.75-11.18)	8.24 (8.08-8.4)	9.72 (9.55-9.9)	11.7 (11.49-11.92)	13.05 (12.81-13.3)	16.4 (16.1-16.71)
6.5 mg	HM	AUC	123.86 (122.23-125.52)	106.38 (104.72-108.06)	231.17 (228.04-234.35)	197.82 (194.87-200.81)	236.47 (232.92-240.07)	275.06 (271.02-279.16)	311.86 (307.21-316.57)	388.18 (382.47-393.98)
		Ctrough	-	-	6.99 (6.85-7.12)	6.26 (6.14-6.38)	7.48 (7.33-7.62)	8.67 (8.51-8.84)	9.86 (9.67-10.05)	12.22 (11.99-12.46)
	PM	AUC	213.69 (210.81-216.6)	182.58 (179.73-185.48)	397.67 (392.18-403.24)	282.88 (278.6-287.23)	332.86 (328.06-337.73)	399.9 (394.21-405.67)	450.24 (443.48-457.11)	566.29 (558.28-574.4)
		Ctrough	-	-	11.88 (11.65-12.11)	8.93 (8.76-9.1)	10.53 (10.34-10.73)	12.68 (12.45-12.91)	14.14 (13.87-14.41)	17.77 (17.44-18.1)
7 mg	HM	AUC	133.39 (131.63-135.18)	114.56 (112.78-116.37)	248.95 (245.58-252.37)	213.03 (209.86-216.25)	254.66 (250.84-258.53)	296.22 (291.87-300.64)	335.85 (330.84-340.92)	418.04 (411.89-424.28)
		Ctrough	-	-	7.52 (7.38-7.67)	6.74 (6.61-6.87)	8.05 (7.9-8.21)	9.34 (9.16-9.52)	10.61 (10.41-10.82)	13.16 (12.91-13.42)
	PM	AUC	230.13 (227.03-233.27)	196.63 (193.55-199.75)	428.26 (422.35-434.26)	304.64 (300.03-309.32)	358.46 (353.29-363.71)	430.66 (424.53-436.88)	484.88 (477.59-492.27)	609.85 (601.23-618.59)
		Ctrough	-	-	12.79 (12.55-13.05)	9.61 (9.43-9.8)	11.34 (11.14-11.55)	13.65 (13.41-13.9)	15.23 (14.94-15.52)	19.14 (18.78-19.49)
7.5 mg	HM	AUC	142.92 (141.03-144.83)	122.74 (120.83-124.68)	266.74 (263.12-270.4)	228.25 (224.85-231.7)	272.85 (268.76-277)	317.38 (312.71-322.11)	359.84 (354.48-365.28)	447.9 (441.31-454.59)
		Ctrough	-	-	8.06 (7.91-8.22)	7.22 (7.09-7.36)	8.63 (8.46-8.79)	10.01 (9.82-10.2)	11.37 (11.16-11.59)	14.1 (13.83-14.37)
	PM	AUC	246.56 (243.24-249.93)	210.67 (207.38-214.02)	458.85 (452.52-465.27)	326.4 (321.46-331.41)	384.07 (378.53-389.69)	461.42 (454.86-468.08)	519.51 (511.71-527.44)	653.41 (644.17-662.77)
		Ctrough	-	-	13.71 (13.44-13.98)	10.3 (10.1-10.5)	12.15 (11.93-12.38)	14.63 (14.37-14.9)	16.32 (16.01-16.63)	20.5 (20.13-20.88)
8 mg	HM	AUC	152.45 (150.44-154.49)	130.93 (128.89-132.99)	284.52 (280.67-288.43)	243.47 (239.84-247.15)	291.04 (286.67-295.47)	338.54 (333.56-343.59)	383.82 (378.11-389.63)	477.76 (470.74-484.89)
		Ctrough	-	-	8.6 (8.44-8.76)	7.7 (7.56-7.85)	9.2 (9.02-9.38)	10.68 (10.47-10.88)	12.13 (11.9-12.37)	15.04 (14.75-15.33)
	PM	AUC	263 (259.46-266.59)	224.72 (221.2-228.29)	489.44 (482.68-496.29)	348.16 (342.9-353.51)	409.67 (403.76-415.67)	492.18 (485.18-499.29)	554.15 (545.82-562.6)	696.97 (687.12-706.96)
		Ctrough	-	-	14.62 (14.34-14.91)	10.99 (10.78-11.2)	12.96 (12.73-13.2)	15.6 (15.32-15.89)	17.4 (17.07-17.74)	21.87 (21.47-22.28)
8.5 mg	HM	AUC	161.98 (159.84-164.14)	139.11 (136.94-141.31)	302.3 (298.21-306.45)	258.68 (254.83-262.59)	309.23 (304.59-313.93)	359.7 (354.41-365.06)	407.81 (401.74-413.98)	507.62 (500.16-515.2)
		Ctrough	-	-	9.14 (8.96-9.31)	8.19 (8.03-8.34)	9.78 (9.59-9.97)	11.34 (11.13-11.56)	12.89 (12.64-13.14)	15.98 (15.68-16.29)
	PM	AUC	279.44 (275.68-283.25)	238.76 (235.03-242.55)	520.03 (512.85-527.31)	369.92 (364.33-375.6)	435.28 (429-441.65)	522.95 (515.5-530.5)	588.78 (579.93-597.76)	740.53 (730.06-751.14)
		Ctrough	-	-	15.54 (15.24-15.84)	11.67 (11.45-11.9)	13.77 (13.52-14.03)	16.58 (16.28-16.88)	18.49 (18.14-18.85)	23.24 (22.81-23.67)
9 mg	HM	AUC	171.5 (169.24-173.8)	147.29 (145-149.62)	320.08 (315.75-324.48)	273.9 (269.82-278.04)	333.37 (328.38-338.44)	380.85 (375.26-386.54)	431.8 (425.37-438.33)	537.48 (529.58-545.5)
		Ctrough	-	-	9.67 (9.49-9.86)	8.67 (8.5-8.83)	10.54 (10.34-10.74)	12.01 (11.78-12.24)	13.65 (13.39-13.91)	16.92 (16.6-17.25)
	PM	AUC	295.88 (291.89-299.91)	252.81 (248.85-256.82)	550.62 (543.02-558.33)	391.68 (385.76-397.7)	469.24 (462.48-476.11)	553.71 (545.83-561.7)	623.41 (614.05-632.92)	784.09 (773.01-795.33)
		Ctrough	-	-	16.45 (16.13-16.77)	12.36 (12.12-12.6)	14.85 (14.58-15.12)	17.55 (17.24-17.87)	19.58 (19.21-19.96)	24.6 (24.15-25.06)
9.5 mg	HM	AUC	181.03 (178.64-183.45)	155.47 (153.06-157.93)	337.87 (333.29-342.51)	289.12 (284.81-293.49)	345.61 (340.43-350.87)	402.01 (396.1-408.01)	455.79 (449-462.68)	567.34 (559-575.81)
		Ctrough	-	-	10.21 (10.02-10.41)	9.15 (8.98-9.32)	10.93 (10.72-11.14)	12.68 (12.44-12.92)	14.4 (14.13-14.68)	17.86 (17.52-18.21)
	PM	AUC	312.31 (308.11-316.58)	266.85 (262.68-271.09)	581.21 (573.19-589.35)	413.44 (407.19-419.79)	486.48 (479.47-493.6)	584.47 (576.15-592.91)	658.05 (648.16-668.09)	827.65 (815.95-839.51)
		Ctrough	-	-	17.36 (17.03-17.71)	13.05 (12.8-13.3)	15.39 (15.12-15.68)	18.53 (18.2-18.87)	20.67 (20.28-21.07)	25.97 (25.49-26.45)
10 mg	HM	AUC	190.56 (188.05-193.11)	163.66 (161.11-166.24)	355.65 (350.83-360.53)	304.33 (299.8-308.93)	363.8 (358.34-369.34)	423.17 (416.95-429.48)	479.78 (472.63-487.03)	597.2 (588.42-606.12)
		Ctrough	-	-	10.75 (10.54-10.95)	9.63 (9.45-9.82)	11.5 (11.28-11.73)	13.35 (13.09-13.6)	15.16 (14.87-15.46)	18.8 (18.44-19.16)
	PM	AUC	328.75 (324.32-333.24)	280.89 (276.5-285.36)	611.8 (603.36-620.37)	435.2 (428.62-441.89)	512.09 (504.7-519.58)	615.23 (606.47-624.11)	692.68 (682.28-703.25)	871.21 (858.9-883.7)
		Ctrough	-	-	18.28 (17.92-18.64)	13.73 (13.47-14)	16.2 (15.91-16.5)	19.5 (19.15-19.86)	21.76 (21.34-22.17)	27.34 (26.84-27.85)
